# Supplementary material for: [4+2]-Cycloaddition to 5-Methylidene-Hydantoins and 5-Methylidene-2-Thiohydantoins in the Synthesis of Spiro-2-Chalcogenimidazolones
Source: Int J Mol Sci. 2023 Mar 6;24(5):5037. doi: 10.3390/ijms24055037 (PMC10002963; doi:10.3390/ijms24055037)
Supplement: Supplementary file 1 [file ijms-24-05037-s001.zip]

Archive with 1 entries (1 files):
- ijms-2260039-supplementary.pdf
